# Supplementary material for: Biochar Synthesis from Mineral- and Ash-Rich Waste Biomass, Part 1: Investigation of Thermal Decomposition Mechanism during Slow Pyrolysis
Source: Materials (Basel). 2022 Jun 10;15(12):4130. doi: 10.3390/ma15124130 (PMC9227128; doi:10.3390/ma15124130)
Supplement: Supplementary file 1 [file materials-15-04130-s001.zip]

Archive with 1 entries (1 files):
- materials-1726763-supplementary.pdf
